# Supplementary material for: Menthol Pretreatment Alleviates Campylobacter jejuni-Induced Enterocolitis in Human Gut Microbiota-Associated IL-10−/− Mice
Source: Biomolecules. 2024 Feb 29;14(3):290. doi: 10.3390/biom14030290 (PMC10968592; doi:10.3390/biom14030290)
Supplement: Supplementary file 1 [file biomolecules-14-00290-s001.zip]

Archive with 1 entries (1 files):
- biomolecules-2863142-supplementary.pdf
